# Supplementary material for: Multiomics of Bohring-Opitz syndrome truncating ASXL1 mutations identify canonical and noncanonical Wnt signaling dysregulation
Source: JCI Insight. 2023 May 22;8(10):e167744. doi: 10.1172/jci.insight.167744 (PMC10322691; doi:10.1172/jci.insight.167744)
Supplement: Supplemental tables 1-26 [file jciinsight-8-167744-s107.xlsx]

## Sheet: Table S1 Patient 
Pt#	Condition	ASXL1 Mutation			Severity	Sex	Age	PROCESSED
		Coding Refseq NM_015338.6	Protein Change Uniprot Q8IXJ9	GRCh38.p13 chr20 NC_000020.11				RNAseq		ATACseq	DNAm	DNAm	CUT&Run	Western Blot
								Fibro	Blood	Fibro	Blood	Fibro	Fibro	Fibro
Pt1	BOS	c.1091delG	p.G364Vfs*2	20:32433289del	Severe	M	31				x	x
Pt2	BOS	c.1210C>T	p.R404*	20:32433408C>T	Moderate	F	9	x		x		x		x
Pt3	BOS	c.1910_1922delCGGATCCAGGCTG	p.E635Rfs*15	20:32434622-32434634del	Moderate	M	24				x			x
Pt4	BOS	c.1924G>T	p.G642*	20:32434636G>T	Moderate	M	8	x			x	x	x	x
Pt5	BOS	c.1934_1935insG	p.G646Wfs*12	20:32434646-32434647ins	Mild	M	2				x
Pt6	BOS	c.2013_2014delAG	p.C672Wfs*4	20:32434725-32434726del	Moderate	F	15	x	x	x	x	x
Pt7	BOS	c.2313_2318del_insTTGG	p.A772Wfs*14	20:32435024-32435029del_ins	Moderate / Severe	F	29		x		x
Pt8	BOS	c.2416_2417dupAC	p.V807Pfs*12	20:32435127-20:32435128dup	Severe	M	15		x		x
Pt9	BOS	c.2477delG	p.G826Efs*12	20:32435188del	?	F	3	x		x		x	x
Pt10	BOS	c.2759_2762 dupCATC	p.V922Ifs*3	20:32435471-20:32435474dup	Moderate	M	7				x
Pt11	BOS	c.2810delC	p.P937Lfs*8	20:32435522del	?	F	9		x		x
Pt12	BOS	c.2893C>T	p.R965*	20:32435605C>T	?	F	10	x	x	x	x	x
Pt13	BOS	c.2922C>A	p.Y974*	20:32435634C>A	Moderate	M	7		x
Pt14	BOS	c.2981delC	p.P994Lfs*30	20:32435693del	Severe	F	5	x		x		x		x
Pt15	BOS	c.3077delG	p.G1026Dfs*21	20:32435789del	Severe	F	7	x		x		x		x
Pt16	BOS	c.4060G>T	p.E1354*	20:32436772G>T	?	F	4				x
Pt17	BOS	c.4060G>T	p.E1354*	20:32436772G>T	?	M	12		x		x
Pt18	BOS	c.4243C>T	p.R1415*	20:32436955C>T	Mild	M	4		x		x

## Sheet: Table S2 Control
Ctrl#	Condition	Sex	Age	PROCESSED
				RNAseq		ATACseq	CUT&Run	DNAm	DNAm	Western Blot
				Fibro	Blood	Fibro	Fibro	Blood	Fibro	Fibro
Ctrl1	Control	F	37				x		x	x
Ctrl2	Control	M	38	x					x	x
Ctrl3	Control	F	40	x					x	x
Ctrl4	Control	M	44	x		x			x
Ctrl5	Control	F	41	x		x	x		x	x
Ctrl6	Control	F	42	x					x
Ctrl7	Control	M	42		x
Ctrl8	Control	M	46	x						x
Ctrl9	Control	F	43	x	x
Ctrl10	Control	F	60					x		x
Ctrl11	Control	F	54		x
Ctrl12	Control	M	49		x
Ctrl13	Control	M	44		x
Ctrl14	Control	F	41		x
Ctrl15	Control	M	58		x
Ctrl16	Control	F	60		x
Ctrl17	Control	M	40		x
Ctrl18	Control	F	48		x
Ctrl19	Control	F	28		x
Ctrl20	Control	M	11			x
Ctrl21	Control	F	13			x
Ctrl22	Control	M	45			x
Ctrl23	Control	F	45			x
Ctrl24	Control	F	34.7					x
Ctrl25	Control	M	8					x
Ctrl26	Control	F	14					x
Ctrl27	Control	F	21					x
Ctrl28	Control	M	16					x
Ctrl29	Control	M	20					x
Ctrl30	Control	M	12					x
Ctrl31	Control	F	28					x
Ctrl32	Control	F	18					x
Ctrl33	Control	F	21					x
Ctrl34	Control	F	21					x
Ctrl35	Control	F	11					x
Ctrl36	Control	M	11					x
Ctrl37	Control	M	10					x
Ctrl38	Control	M	15					x
Ctrl39	Control	F	35.6					x
Ctrl40	Control	M	22					x
Ctrl41	Control	F	28					x
Ctrl42	Control	F	15					x
Ctrl43	Control	F	19					x
Ctrl44	Control	F	21					x
Ctrl45	Control	M	10					x
Ctrl46	Control	M	37					x
Ctrl47	Control	M	4					x
Ctrl48	Control	M	4					x
Ctrl49	Control	M	4					x
Ctrl50	Control	F	56							x
Ctrl51	Control	M	55							x
Ctrl52	Control	F	45							x
Ctrl53	Control	M	44							x
Ctrl54	Control	F	29						x
Ctrl55	Control	F	46						x

## Sheet: Table S3 Summary Data
Assays		All	RNAseq	RNAseq	ATACseq	CUT&RUN	DNAm	DNAm
Sample Type		Blood + Fibro	Fibro	Blood	Fibro	Fibro	Blood	Fibro
Total Samples		18	7	8	6	2	13	8
Sex
	Male	9 (50%)	1 (14.3%)	4 (50%)	0 (0%)	1 (50%)	8 (61.5%)	2 (25.0%)
	Female	9 (50%)	6 (85.7%)	4 (50%)	6 (100%)	1(50%)	5 (38.5%)	6 (75.0%)
Age (yr)
	Avg (Range)	11.2 (2 - 31)	8.1 (3 - 15)	12.6 (4 - 29)	8.2 (3 - 15)	5.5 (3 - 8)	13.1 (2 - 31)	11.0 (3 - 31)
Mutation Location
	Coding (bp)	2617 (1091 - 4243)	2368 (1210 - 3077)	2630 (2013 - 4243)	2442 (1210 - 3077)	2200 (1924 - 2477)	2649 (1091 - 4243)	2208 (1091 - 3077)
	Protein (AA)	872 (364 - 1415)	790 (404 - 1026)	987 (672 - 1415)	815 (404 - 1026)	734 (642 - 826)	883 (364 - 1415)	737 (364 - 1026)
Mutation Type
	Substitution	7 (38.9%)	4 (57.1%)	4 (50%)	2 (33.3%)	1 (50%)	5 (38.5%)	3 (37.5%)
	In/Del/Dup	11 (61.1%)	3 (42.9%)	4 (50%)	4 (66.7%)	1 (50%)	8 (61.5%)	5 (62.5%)
	Nonsense	7 (38.9%)	3 (42.9%)	4 (50%)	2 (33.3%)	1 (50%)	5 (38.5%)	3 (37.5%)
	Frameshift	11 (61.1%)	4 (57.1%)	4 (50%)	4 (66.7%)	1 (50%)	8 (61.5%)	5 (62.5%)

## Sheet: Table S4 ProteinAtlas + GTEx
Gene Name	The Human Protein Atlas -> Tissue										The Human Protein Atlas -> Single Cell									The Human Protein Atlas -> Cell Line					GTEX
	Predicted Location	Number of Transcripts	Tissue Specificity (RNA)	Tissue Distribution (RNA)	RNA Expression (nTPM) from Consensus Dataset						Single cell type specificity	Cell line specificity	Single cell types RNA Expression (nTPM)							Cell Line RNA Expression (nTPM)					Bulk Tissue Gene Expression (TPM)
					Cerebral cortex	Cerebellum	Midbrain	Skin	Heart	Bone Marrow			Cardiomyocytes	Fibroblasts	T-cells	B-cells	Plasma cells	NK-cells	Erythroid cells	CACO-2	HEK293	HaCaT	JURKAT	HAP1	Brain - Cerebellum	Brain - Cortex	Brain - Frontal Cortex	Brain - Spinal cord	Heart - Atrial Appendage	Skin - Sun Exposed	Whole Blood
ASXL1	Intracellular	12	Low	Detected in all	14.4	15	14.2	23.2	21.8	36.9	Low	Low	19.8	49.8	67.2	63.3	94.6	20.6	40.8	99.8	24.1	39.5	45.3	45.3	31.85	12.84	11.17	12.08	14.67	32.55	8.032
ASXL2	Intracellular	6	Low	Detected in all	3.9	4.8	5	7.6	7.1	8.3	Low	Low	27	17.3	45	25.9	29.8	12.3	33.6	19.4	10.2	14.1	8.8	21.1	5.608	2.835	2.733	4.058	3.104	6.671	2.558
ASXL3	Intracellular	3	Tissue enhanced (ovary)	Detected in some	1.9	0	0.2	0.1	0.5	0	Group enriched (Excitatory neurons, Inhibitory neurons, Oligodendrocyte precursor cells, Oligodendrocytes, Early spermatids, Late spermatids)	Cell line enhanced (AF22, RPMI-8226, SCLC-21H, SH-SY5Y)	4.8	3.2	0	0	0	0	0	0	0.5	0	0	0.1	0.2014	2.054	1.89	0.886	0.6206	0.2045	0.00494
VANGL2	Membrane	1	Tissue enhanced (skin)	Detected in many	6.8	9.1	14.7	37.6	4.9	0.2	Cell type enhanced (Cone photoreceptor cells, intestinal goblet cells)	Cell line enhanced (AF22, AN3-CA, NTERA-2, SH-SY5Y, SuSa)	3.5	5	0.2	0	0.1	0	0	0.3	1.3	6.2	4.1	17.8	28.92	5.113	4.752	8.525	4.966	43.19	0.05903
GREM2	Secreted	1	Tissue enhanced (gallbaldder, liver)	Detected in many	6.1	0.1	1.7	3.6	0	0.1	Cell type enriched (Syncytiotrophoblasts)	Cell line enriched (fHDF/TERT166)	0.6	17.4	1.6	0.2	0.1	1	0	0	0.3	0	0	1.7	1.02	3.735	6.159	0.4122	0.03976	2.141	0.0902
GRIK5	Membrane	3	Tissue enhanced (brain, testis)	Detected in many	26.7	6.2	4.8	0.9	4.9	3	Cell type enhanced (Excitatory neurons, Oligodendrocyte precursor cells, Inhibitory neurons, Bipolar cells, Rod photoreceptor cells, Horizontal cells, Astrocytes)	Cell line enhanced (HEL, hTERT-RPE1, NTERA-2, REH, SCLC-21H, SH-SY5Y)	3.1	0.6	0	0.1	0	0	0	0	0.3	0.2	0.6	0.2	64.89	33.38	28.4	5.253	5.829	1.415	0.286
PRXL2A / FAM213A	Intracellular, Membrae, Secreted	6	Tissue enhanced (adipose tissue)	Detected in all	119.8	97.4	111.3	81.1	76.3	3.6	Group enriched (Cardiomyocytes, Adipocytes, Hofbauer cells, Smooth muscle cells)	Cell line enhanced (ASC diff, HaCaT, HUVEC, TERT2)	161.5	13.4	0.1	0.8	1.8	0	0	60.1	17.6	276.4	95.1	9.5	20.92	60.75	72.15	44	18.08	37.56	0.51
OTUD7A	Intracellular	3	Tissue enriched (brain)	Detected in many	8.6	7.6	6.9	2.6	1.3	0	Cell type enhanced (Oligodendrocyes, Excitatory neurons, Inhibitory neurons, Astrocytes, Olgodendrocyte precursor cells)	Cell line enhanced (AN3-CA, HAP1, SCLC-21H, SH-SY5Y)	3.2	1.8	3.1	0.1	2.6	13.4	0	0	0.8	0	0.2	1	17.25	7	7.146	7.156	0.5565	2.721	0.1062
PELI2	Intracellular	3	Low	Detected in all	5.9	27.9	10.9	5.9	2.9	18.6	Cell type enhanced (Oligodendrocyte precursor cells, Astrocytes, Microglial cells, Oligodendrocytes)	Cell line enhanced (HMC-1, JURKAT, MOLT-4)	2.7	13.5	6.2	7.7	5.6	10.3	5.5	0.2	2.4	0.9	43.8	6.9	16.09	3.037	3.119	6.114	2.608	10.68	8.554
KCNQ5	Intracellular, Membrane	13	Group enriched (brain, skeletal muscle, tongue)	Detected in some	28.3	0	1	0.1	0.2	5.1	Group enriched (Excitatory neurons, Inhibitory neurons)	Cell line enhanced (BJ, HEL, HL-60, U-251 MG)	3.6	0.3	2.8	7.6	7.6	1	5.5	0	7.2	0.7	0	0.1	0.4485	13.68	25.69	0.3291	0.1039	0.1345	0.206
PSMA8	Intracellular	4	Tissue enriched (testis)	Detected in some	0	0	0	0	0	0	Cell type enriched (Spermatocytes)	Group enriched (Daudi, JURKAT, U-266/70, U-266/84)	0.3	0.1	0.7	2.2	2.4	1	0.4	0	0	0	7.1	0	0	0	0.01398	0.08197	0.02087	0	0.02619
EVC	Membrane	2	Low	Detected in many	1.4	1.5	2.4	7.8	7.2	0.1	Cell type enhanced (Astrocytes, Skeletal myocytes, Microglial cells)	Cell line enhanced (BJ hTERT+, hTERT-HME1, hTERT-RPE1)	2	6.5	0.9	0.1	0.4	0	0.4	0	3.7	8.7	0	5.4	0.9608	1.424	1.091	0.6816	5.989	10.56	0.1183
EVC2	Membrane	2	Low	Detected in many	1.1	1.2	1.5	3.8	3.1	0.1	Cell type enhanced (Astrocytes, Skeletal myocytes, Basal squamous epithelial cells, Leydig cells, Fibroblasts)	Cell line enhanced (BJ hTERT+, HHSteC, hTERT-HME1)	1	8.9	2.8	0.8	1.7	1	0.4	0	0	2.8	0	4.6	0.2298	0.3737	0.312	0.2254	2.428	5.861	0.1128
COL6A2	Intracellular, Secreted	6	Low	Detected in many	14.4	8.7	19.4	390.6	484.3	4.5	Cell type enhanced (Fibroblasts, Leydig cells, Smooth muscle cells, Peritubular cells, Endometrial stromal cells)	Cell line enhanced (ASC diff, ASC TERT1, BJ, BJ hTERT+, fHDF/TERT166, HHSteC, HSkMC, U-138 MG)	8.7	1455.4	32.7	3.1	12.1	32	2.7	0	0	2.8	0	0	7.138	9.011	6.219	8.465	296.6	439.7	7.069
FAAH	Membrane	1	Low	Detected in all	29.6	25.6	25.4	12.1	5	10.4	Cell type enhanced (Late spermatids, Spermatocytes, Proximal enterocytes)	Cell line enhanced (BEWO, OE19, RT4, SK-CR-3)	2.9	3.7	1.2	2.4	0.7	0	6.6	7.3	5.4	16.2	0.9	0.7	66.67	34.13	31.78	61.66	6.059	21.26	4.398
CD248	Membrane	1	Tissue enhanced (adipose tissue, breast)	Detected in many	4	2.2	2.6	51	30.3	0.4	Cell type enhanced (Fibroblasts, Endometrial stromal cells, Leydig cells, Smooth muscle cells)	Cell line enhanced (ASC diff, ASC TERT1, BJ, BJ hTERT+, fHDF/TERT166, HSkMC, U-2197)	2.2	166.9	6.9	1.3	0.1	1	0	0.1	0	0	0.1	0.2	2.666	3.014	2.239	2.02	24.6	69.8	0.9404

## Sheet: Table S5 RT-qPCR Primers
Assay Name	Gene Name	RefSeqNumber	Exon Location	Probe (nmoles)	Primer (nmoles)	Probe Sequence	Primer 1 Sequence	Primer 2 Sequence
Hs.PT.58.20189842	ASXL1	NM_015338	2 - 4	2.5	5	5'-/56-FAM/AGTCCTTCT/ZEN/GCCTCTATGACCTGCA/3IABkFQ/-3'	5'-GCTCCAATGACACCAAAACAG-3'	5'-AAACAACCCCTCTCCTCCT-3'
Hs.PT.58.39054276	ASXL1	NM_015338	10 - 12	2.5	5	5'-/56-FAM/ACCTTCTTT/ZEN/TCCTTCTCCATTTCCTGTCG/3IABkFQ/-3'	5'GCCTGGCTGATGGTGAA-3'	5'-GACTCTTCTTTGGTCAAACCCA-3'
Hs.PT.39a.22214847	ACTB	NM_001101	1 - 2	2.5	5	5'-5HEX/TCATCCATG/ZEN/GTGAGCTGGCGG/3IABkFQ/-3'	5'-ACAGAGCCTCGCCTTTG-3	5'-CCTTGCACATGCCGGAG-3'

## Sheet: Table S6 List of Antibodies
Antibody	Clone	Raised In	Expected Size	Vendor	Catalog #	Size/Volume	Stored at:	Immunogen / Raised Against	Species Reactivity	Recognizes	Observed	Month/Year Received	Notes
ASXL1	Polyclonal	Rabbit	150kDa	Thermofisher	PA5-71475	400ul	-20°C	Synthetic peptide	Human, Mouse	AA 521-549		2021-03-01	Multiple bands on company website
ASXL1	Monoclonal (12F9)	Rat	165kDa	Millipore	MABE1933	100ug	4°C	Recombinant fragment	Human	AA 1-618		2021-11-01
ASXL1	Polyclonal	Rabbit	200kDa	abcam	ab228009	100ul	-20°C	Recombinant fragment	Human	N-term		2022-01-01	Multiple bands on company website
ASXL1	Polyclonal	Rabbit	Not Listed	abcam	ab55825	100ul	-20°C	Synthetic peptide	Human, Mouse	C-term		2022-01-01	No blots shown on website
ASXL1	Polyclonal	Rabbit	Not Listed	Abnova	PAB5254	100ug	-20°C	Synthetic peptide	Human, Mouse	C-term		2022-01-01	No blots shown on website
ASXL1	Monoclonal (11I4)	Mouse	~155kDa	Invitrogen	MA536238	100ug	-20°C	Synthetic peptide	Human, Mouse, Rat	AA 8-41		2022-05-01
ASXL1	Monoclonal (2049C2a)	Mouse	Not Listed	abcam	ab50817	50ug	-20°C	Recombinant fragment	Recombinant Fragment	N/A		2022-07-01
ASXL1	Monoclonal (6E2)	Mouse	165kDa	Santa Cruz	sc-293204	100ug	4°C	N/A	Human	AA 1-84		2022-06-01	Shows up between 50 - 75kDa in published paper
hFAB Rhodamine Anti-β-Actin			42kDa	Bio-Rad	12004163
FLAG	Monoclonal (M2)	Mouse	Not Listed	Sigma-Aldrich	F1804
Tri-Methyl-Histone H3 (Lys4)	Monoclonal (C42D8)	Rabbit	17kDa	Cell Signaling	9751
Histone H3 core	Monoclonal (D1H2)	Rabbit	17kDa	Cell Signaling	4499
Tri-Methyl-Histone H3 (Lys27)	Monoclonal (C36B11)	Rabbit	17kDa	Cell Signaling	9733
Ubiquityl-Histone H2A (Lys119)	Monoclonal (D27C4)	Rabbit	23kDa	Cell Signaling	8240
DVL2	Monoclonal (30D2)	Rabbit	90 to 95kDa	Cell Signaling	3224	20ul	-20°C, do not aliquot
DVL3	Polyclonal	Rabbit	88 to 93kDa	Cell Signaling	3218	20ul	-20°C, do not aliquot
AXIN1	Monoclonal (C76H11)	Rabbit	110kDa	Cell Signaling	2087	20ul	-20°C, do not aliquot
AXIN2	Polyclonal	Rabbit	95kDa	Thermofisher	PA521093	20ul	-20°C, do not aliquot
VANGL2	Polyclonal	Rabbit	60 to 70kDa	Proteintech	21492-1-AP
β-Catenin	Polyclonal	Rabbit	92kDa	Invitrogen	71-2700
Anti-Rabbit Alexa Fluor 680		Goat		Invitrogen	A-32734
Anti-Mouse Alexa Fluor 488		Goat		Invitrogen	A-11001

## Sheet: Table S7 ImageJ Quants
Protein Blotted, Figure	MGD/Sample	ImageJ Quant		Invert		Net Value	ImageJ Quant		Invert		Net Value	PROTEIN/ (H3c or B-actin)
		PROTEIN	PROTEIN Background	PROTEIN	PROTEIN Background	PROTEIN	H3c or B-Actin	Background	H3c or B-Actin	Background	H3c or B-Actin
ASXL1 (ab228009) 1E	BOS1	107.755	205.479	147.245	49.521	97.724	198.608	234.257	56.392	20.743	35.649	2.74128
	BOS2	131.079	205.771	123.921	49.229	74.692	205.595	240.041	49.405	14.959	34.446	2.16838
	BOS3	104.743	211.486	150.257	43.514	106.743	214.688	240.209	40.312	14.791	25.521	4.18256
	BOS4	138.539	206.138	116.461	48.862	67.599	203.107	238.389	51.893	16.611	35.282	1.91596
	BOS5	116.347	207.151	138.653	47.849	90.804	206.309	238.476	48.691	16.524	32.167	2.82289
	Ctrl1	175.167	212.784	79.833	42.216	37.617	214.344	239.507	40.656	15.493	25.163	1.49493
	Ctrl2	152.804	206.443	102.196	48.557	53.639	204.924	237.047	50.076	17.953	32.123	1.6698
	Ctrl3	152.574	208.993	102.426	46.007	56.419	200.904	233.587	54.096	21.413	32.683	1.72625
	Ctrl4	156.185	206.483	98.815	48.517	50.298	204.494	232.143	50.506	22.857	27.649	1.81916
	Ctrl5	144.949	207.578	110.051	47.422	62.629	179.893	209.882	75.107	45.118	29.989	2.0884
ASXL1 (ab228009) S4A	BOS1	160.599	203.832	94.401	51.168	43.233	131.832	226.616	123.168	28.384	94.784	0.456121
	BOS2	135.763	203.725	119.237	51.275	67.962	134.544	230.199	120.456	24.801	95.655	0.710491
	BOS3	110.567	203.668	144.433	51.332	93.101	148.542	230.332	106.458	24.668	81.79	1.13829
	Ctrl1	154.829	205.961	100.171	49.039	51.132	149.8	229.042	105.2	25.958	79.242	0.645264
	Ctrl2	123.136	206.005	131.864	48.995	82.869	137.133	227.758	117.867	27.242	90.625	0.914417
	Ctrl3	154.534	208.306	100.466	46.694	53.772	145.512	219.697	109.488	35.303	74.185	0.724837
ASXL1 (ab228009) S4B	BOS1	194.924	220.935	60.076	34.065	26.011	186.969	217.73	68.031	37.27	30.761	0.845584
	BOS2	206.206	221.412	48.794	33.588	15.206	189.035	219.16	65.965	35.84	30.125	0.504763
	BOS3	207.417	222.591	47.583	32.409	15.174	193.1	219.478	61.9	35.522	26.378	0.575252
	BOS4	215.424	222.089	39.576	32.911	6.665	189.35	218.499	65.65	36.501	29.149	0.228653
	BOS5	216.617	221.864	38.383	33.136	5.247	192.18	220.066	62.82	34.934	27.886	0.188159
	BOS6	211.823	222.217	43.177	32.783	10.394	194.576	219.738	60.424	35.262	25.162	0.413083
	BOS7	214.803	221.092	40.197	33.908	6.289	185.494	217.644	69.506	37.356	32.15	0.195614
	BOS8	202.872	222.254	52.128	32.746	19.382	198.257	220.598	56.743	34.402	22.341	0.867553
	Ctrl1	202.847	223.082	52.153	31.918	20.235	188.352	219.413	66.648	35.587	31.061	0.65146
	Ctrl2	219.911	222.634	35.089	32.366	2.723	195.487	220.037	59.513	34.963	24.55	0.110916
	Ctrl3	211.976	222.093	43.024	32.907	10.117	191.587	220.047	63.413	34.953	28.46	0.355481
ASXL1 (ab228009) S4C	BOS1	155.06	165.69	99.94	89.31	10.63	224.432	241.001	30.568	13.999	16.569	0.64156
	BOS2	160.057	169.402	94.943	85.598	9.345	230.611	242.886	24.389	12.114	12.275	0.761303
	BOS3	139.135	165.357	115.865	89.643	26.222	232.239	243.201	22.761	11.799	10.962	2.39208
	BOS4	160.329	167.344	94.671	87.656	7.015	226.51	241.867	28.49	13.133	15.357	0.456795
	BOS5	162.965	168.002	92.035	86.998	5.037	237.118	244.756	17.882	10.244	7.638	0.659466
	Ctrl1	161.45	167.731	93.55	87.269	6.281	236.347	244.485	18.653	10.515	8.138	0.771811
	Ctrl2	150.086	162.911	104.914	92.089	12.825	231.426	242.139	23.574	12.861	10.713	1.19714
	Ctrl3	139.36	159.168	115.64	95.832	19.808	225.71	238.122	29.29	16.878	12.412	1.59587
	Ctrl4	143.814	163.187	111.186	91.813	19.373	217.593	232.878	37.407	22.122	15.285	1.26745
	Ctrl5	152.303	162.169	102.697	92.831	9.866	197.13	223.37	57.87	31.63	26.24	0.375991
ASXL1 (ab228009) S4D	BOS1	123.001	173.83	131.999	81.17	50.829	200.417	227.875	54.583	27.125	27.458	1.85115
	BOS2	132.03	174.033	122.97	80.967	42.003	210.545	233.024	44.455	21.976	22.479	1.86854
	BOS3	93.141	172.743	161.859	82.257	79.602	214.722	234.235	40.278	20.765	19.513	4.07943
	BOS4	133.457	171.939	121.543	83.061	38.482	206.828	229.205	48.172	25.795	22.377	1.71971
	BOS5	155.537	172.229	99.463	82.771	16.692	222.791	237.359	32.209	17.641	14.568	1.1458
	Ctrl1	134.439	173.322	120.561	81.678	38.883	221.911	237.021	33.089	17.979	15.11	2.57333
	Ctrl2	104.723	169.472	150.277	85.528	64.749	213.9	232.681	41.1	22.319	18.781	3.44758
	Ctrl3	106.757	173.169	148.243	81.831	66.412	203.529	224.33	51.471	30.67	20.801	3.19273
	Ctrl4	100.469	173.79	154.531	81.21	73.321	185.212	216.563	69.788	38.437	31.351	2.33871
	Ctrl5	115.723	173.604	139.277	81.396	57.881	163.711	201.578	91.289	53.422	37.867	1.52853
H2AK119ub 1F	BOS1	187.487	247.91	67.513	7.09	60.423	172.526	247.91	82.474	7.09	75.384	0.801536
	BOS2	176.598	247.665	78.402	7.335	71.067	183.506	247.665	71.494	7.335	64.159	1.10767
	BOS3	179.291	248.272	75.709	6.728	68.981	164.829	248.272	90.171	6.728	83.443	0.826684
	BOS4	185.765	247.622	69.235	7.378	61.857	183.499	247.622	71.501	7.378	64.123	0.964662
	BOS5	192.484	248.024	62.516	6.976	55.54	181.815	248.024	73.185	6.976	66.209	0.838859
	Ctrl1	168.106	248.363	86.894	6.637	80.257	170.538	248.363	84.462	6.637	77.825	1.03125
	Ctrl2	199.96	248.714	55.04	6.286	48.754	189.409	248.714	65.591	6.286	59.305	0.822089
	Ctrl3	181.892	248.552	73.108	6.448	66.66	185.024	248.552	69.976	6.448	63.528	1.0493
	Ctrl4	212.721	248.158	42.279	6.842	35.437	165.171	248.158	89.829	6.842	82.987	0.427019
	Ctrl5	210.279	248.836	44.721	6.164	38.557	186.87	248.836	68.13	6.164	61.966	0.622228
H3K4me3 1F	BOS1	139.822	154.799	115.178	100.201	14.977	172.526	247.91	82.474	7.09	75.384	0.198676
	BOS2	166.088	168.929	88.912	86.071	2.841	183.506	247.665	71.494	7.335	64.159	0.0442806
	BOS3	165.201	180.49	89.799	74.51	15.289	164.829	248.272	90.171	6.728	83.443	0.183227
	BOS4	179.032	190.505	75.968	64.495	11.473	183.499	247.622	71.501	7.378	64.123	0.178922
	BOS5	170.401	187.165	84.599	67.835	16.764	181.815	248.024	73.185	6.976	66.209	0.253198
	Ctrl1	170.018	180.058	84.982	74.942	10.04	170.538	248.363	84.462	6.637	77.825	0.129007
	Ctrl2	172.987	182.344	82.013	72.656	9.357	189.409	248.714	65.591	6.286	59.305	0.157778
	Ctrl3	174.962	184.408	80.038	70.592	9.446	185.024	248.552	69.976	6.448	63.528	0.14869
	Ctrl4	169.532	178.209	85.468	76.791	8.677	165.171	248.158	89.829	6.842	82.987	0.104559
	Ctrl5	176.797	179.992	78.203	75.008	3.195	186.87	248.836	68.13	6.164	61.966	0.0515605
H3K27me3 1F	BOS1	169.104	196.688	85.896	58.312	27.584	172.526	247.91	82.474	7.09	75.384	0.365913
	BOS2	163.289	197.262	91.711	57.738	33.973	183.506	247.665	71.494	7.335	64.159	0.529513
	BOS3	179.534	197.473	75.466	57.527	17.939	164.829	248.272	90.171	6.728	83.443	0.214985
	BOS4	158.291	195.656	96.709	59.344	37.365	183.499	247.622	71.501	7.378	64.123	0.582708
	BOS5	187.981	196.007	67.019	58.993	8.026	181.815	248.024	73.185	6.976	66.209	0.121222
	Ctrl1	168.256	198.113	86.744	56.887	29.857	170.538	248.363	84.462	6.637	77.825	0.383643
	Ctrl2	187.769	198.709	67.231	56.291	10.94	189.409	248.714	65.591	6.286	59.305	0.18447
	Ctrl3	190.714	199.067	64.286	55.933	8.353	185.024	248.552	69.976	6.448	63.528	0.131485
	Ctrl4	183.117	199.733	71.883	55.267	16.616	175.171	248.158	79.829	6.842	72.987	0.227657
	Ctrl5	188.127	199.022	66.873	55.978	10.895	186.87	248.836	68.13	6.164	61.966	0.175822
H3K4me3 S5a	BOS1	110.933	237.569	144.067	17.431	126.636	118.257	235.099	136.743	19.901	116.842	1.08382
	BOS2	97.283	235.28	157.717	19.72	137.997	120.589	234.685	134.411	20.315	114.096	1.20948
	BOS3	131.578	235.334	123.422	19.666	103.756	108.866	234.855	146.134	20.145	125.989	0.823532
	BOS4	143.622	248.262	111.378	6.738	104.64	149.827	235.336	105.173	19.664	85.509	1.22373
	BOS5	174.082	249.034	80.918	5.966	74.952	136.958	237.054	118.042	17.946	100.096	0.748801
	BOS6	205.499	251.18	49.501	3.82	45.681	97.655	224.764	157.345	30.236	127.109	0.359384
	BOS7	147.633	244.388	107.367	10.612	96.755	124.943	233.635	130.057	21.365	108.692	0.890176
	BOS8	170.119	245.048	84.881	9.952	74.929	135.473	237.73	119.527	17.27	102.257	0.732752
	Ctrl1	109.492	239.222	145.508	15.778	129.73	100.682	238.061	154.318	16.939	137.379	0.944322
	Ctrl2	128.665	235.34	126.335	19.66	106.675	153.219	239.14	101.781	15.86	85.921	1.24155
	Ctrl3	145.084	248.951	109.916	6.049	103.867	114.147	235.903	140.853	19.097	121.756	0.853075
H3K4me3 S5B	BOS1	217.028	235.863	37.972	19.137	18.835	159.925	247.905	95.075	7.095	87.98	0.214083
	BOS2	214.772	233.861	40.228	21.139	19.089	142.939	246.18	112.061	8.82	103.241	0.184897
	BOS3	208.826	232.642	46.174	22.358	23.816	144.73	246.177	110.27	8.823	101.447	0.234763
	Ctrl1	196.252	230.953	58.748	24.047	34.701	166.915	247.704	88.085	7.296	80.789	0.429526
	Ctrl2	204.911	231.227	50.089	23.773	26.316	154.669	247.177	100.331	7.823	92.508	0.284473
	Ctrl3	221.917	236.769	33.083	18.231	14.852	157.301	245.966	97.699	9.034	88.665	0.167507
H3K27me3 S5B	BOS1	151.717	175.538	103.283	79.462	23.821	159.925	247.905	95.075	7.095	87.98	0.270755
	BOS2	161.02	175.775	93.98	79.225	14.755	142.939	246.18	112.061	8.82	103.241	0.142918
	BOS3	175.042	192.986	79.958	62.014	17.944	144.73	246.177	110.27	8.823	101.447	0.176881
	Ctrl1	186.042	195.891	68.958	59.109	9.849	166.915	247.704	88.085	7.296	80.789	0.12191
	Ctrl2	183.44	194.405	71.56	60.595	10.965	154.669	247.177	100.331	7.823	92.508	0.11853
	Ctrl3	178.947	195.708	76.053	59.292	16.761	157.301	245.966	97.699	9.034	88.665	0.189037
H2AK119ub S5B	BOS1	99.045	239.511	155.955	15.489	140.466	159.925	247.905	95.075	7.095	87.98	1.59657
	BOS2	94.221	238.755	160.779	16.245	144.534	142.939	246.18	112.061	8.82	103.241	1.39997
	BOS3	96.708	235.018	158.292	19.982	138.31	144.73	246.177	110.27	8.823	101.447	1.36337
	Ctrl1	81.912	237.926	173.088	17.074	156.014	166.915	247.704	88.085	7.296	80.789	1.93113
	Ctrl2	111.827	239.613	143.173	15.387	127.786	154.669	247.177	100.331	7.823	92.508	1.38135
	Ctrl3	153.433	242.247	101.567	12.753	88.814	157.301	245.966	97.699	9.034	88.665	1.00168
H3K4me3 S5C	BOS1	186.14	193.807	68.86	61.193	7.667	172.526	247.91	82.474	7.09	75.384	0.101706
	BOS2	186.43	190.783	68.57	64.217	4.353	183.506	247.665	71.494	7.335	64.159	0.0678471
	BOS3	159.906	169.47	95.094	85.53	9.564	164.829	248.272	90.171	6.728	83.443	0.114617
	BOS4	158.025	158.663	96.975	96.337	0.638	183.499	247.622	71.501	7.378	64.123	0.00994963
	BOS5	154.064	162.605	100.936	92.395	8.541	181.815	248.024	73.185	6.976	66.209	0.129001
	Ctrl1	164.448	171.048	90.552	83.952	6.6	170.538	248.363	84.462	6.637	77.825	0.0848057
	Ctrl2	167.999	174.523	87.001	80.477	6.524	189.409	248.714	65.591	6.286	59.305	0.110008
	Ctrl3	167.956	169.535	87.044	85.465	1.579	185.024	248.552	69.976	6.448	63.528	0.0248552
	Ctrl4	183.719	186.123	71.281	68.877	2.404	165.171	248.158	89.829	6.842	82.987	0.0289684
	Ctrl5	204.573	208.073	50.427	46.927	3.5	186.87	248.836	68.13	6.164	61.966	0.0564826
H3K27me3 S5C	BOS1	210.442	216.197	44.558	38.803	5.755	172.526	247.91	82.474	7.09	75.384	0.0763425
	BOS2	217.908	224.151	37.092	30.849	6.243	183.506	247.665	71.494	7.335	64.159	0.0973051
	BOS3	208.449	222.45	46.551	32.55	14.001	164.829	248.272	90.171	6.728	83.443	0.167791
	BOS4	205.112	210.328	49.888	44.672	5.216	183.499	247.622	71.501	7.378	64.123	0.0813437
	BOS5	196.765	200.257	58.235	54.743	3.492	181.815	248.024	73.185	6.976	66.209	0.0527421
	Ctrl1	191.797	200.781	63.203	54.219	8.984	170.538	248.363	84.462	6.637	77.825	0.115438
	Ctrl2	196.933	206.895	58.067	48.105	9.962	189.409	248.714	65.591	6.286	59.305	0.167979
	Ctrl3	206.418	212.822	48.582	42.178	6.404	185.024	248.552	69.976	6.448	63.528	0.100806
	Ctrl4	208.995	212.835	46.005	42.165	3.84	165.171	248.158	89.829	6.842	82.987	0.0462723
	Ctrl5	203.757	209.906	51.243	45.094	6.149	186.87	248.836	68.13	6.164	61.966	0.0992318
VANGL2 (21492-1-AP) 5B	BOS1	141.938	156.445	113.062	98.555	14.507	152.381	232.268	102.619	22.732	79.887	0.181594
	BOS2	159.147	166.37	95.853	88.63	7.223	169.039	237.759	85.961	17.241	68.72	0.105108
	BOS3	148.891	160.747	106.109	94.253	11.856	159.424	237.014	95.576	17.986	77.59	0.152803
	BOS4	133.408	150.094	121.592	104.906	16.686	138.783	234.655	116.217	20.345	95.872	0.174045
	BOS5	138.162	151.556	116.838	103.444	13.394	152.739	232.586	102.261	22.414	79.847	0.167746
	Ctrl1	146.105	156.227	108.895	98.773	10.122	163.344	231.679	91.656	23.321	68.335	0.148123
	Ctrl2	135.209	153.236	119.791	101.764	18.027	141.105	229.911	113.895	25.089	88.806	0.202993
	Ctrl3	146.451	160.836	108.549	94.164	14.385	134.359	224.745	120.641	30.255	90.386	0.159151
	Ctrl4	151.57	161.383	103.43	93.617	9.813	130.357	217.734	124.643	37.266	87.377	0.112306
	Ctrl5	153.862	162.809	101.138	92.191	8.947	139.13	213.349	115.87	41.651	74.219	0.120549
B-CAT (CAT-15) 5B	BOS1	119.617	205.686	135.383	49.314	86.069	198.608	234.257	56.392	20.743	35.649	2.41435
	BOS2	145.741	208.938	109.259	46.062	63.197	205.595	240.041	49.405	14.959	34.446	1.83467
	BOS3	152.899	210.666	102.101	44.334	57.767	214.688	240.209	40.312	14.791	25.521	2.26351
	BOS4	144.95	208.698	110.05	46.302	63.748	203.107	238.389	51.893	16.611	35.282	1.80681
	BOS5	130.591	208.866	124.409	46.134	78.275	206.309	238.476	48.691	16.524	32.167	2.43339
	Ctrl1	158.138	210.329	96.862	44.671	52.191	214.344	239.507	40.656	15.493	25.163	2.07412
	Ctrl2	143.505	209.985	111.495	45.015	66.48	204.924	237.047	50.076	17.953	32.123	2.06955
	Ctrl3	137.966	210.455	117.034	44.545	72.489	200.904	233.587	54.096	21.413	32.683	2.21794
	Ctrl4	161.376	212.034	93.624	42.966	50.658	204.494	232.143	50.506	22.857	27.649	1.83218
	Ctrl5	147.431	213.518	107.569	41.482	66.087	179.893	209.882	75.107	45.118	29.989	2.20371
AXIN1 5B	BOS1	172.038	175.744	82.962	79.256	3.706	152.381	232.268	102.619	22.732	79.887	0.0463905
	BOS2	176.974	177.441	78.026	77.559	0.467	169.039	237.759	85.961	17.241	68.72	0.00679569
	BOS3	175.605	177.662	79.395	77.338	2.057	159.424	237.014	95.576	17.986	77.59	0.0265111
	BOS4	170.055	170.655	84.945	84.345	0.6	138.783	234.655	116.217	20.345	95.872	0.00625834
	BOS5	168.129	170.874	86.871	84.126	2.745	152.739	232.586	102.261	22.414	79.847	0.0343782
	Ctrl1	171.433	172.14	83.567	82.86	0.707	163.344	231.679	91.656	23.321	68.335	0.0103461
	Ctrl2	170.92	173.443	84.08	81.557	2.523	141.105	229.911	113.895	25.089	88.806	0.0284102
	Ctrl3	179.281	179.981	75.719	75.019	0.7	134.359	224.745	120.641	30.255	90.386	0.00774456
	Ctrl4	179.957	181.724	75.043	73.276	1.767	130.357	217.734	124.643	37.266	87.377	0.0202227
	Ctrl5	182.991	184.914	72.009	70.086	1.923	139.13	213.349	115.87	41.651	74.219	0.0259098
AXIN2 5B	BOS1	135.59	170.275	119.41	84.725	34.685	198.608	234.257	56.392	20.743	35.649	0.972959
	BOS2	180.507	185.643	74.493	69.357	5.136	205.595	240.041	49.405	14.959	34.446	0.149103
	BOS3	185.411	188.042	69.589	66.958	2.631	214.688	240.209	40.312	14.791	25.521	0.103092
	BOS4	152.931	185.196	102.069	69.804	32.265	203.107	238.389	51.893	16.611	35.282	0.914489
	BOS5	161.621	180.467	93.379	74.533	18.846	206.309	238.476	48.691	16.524	32.167	0.58588
	Ctrl1	179.814	183.972	75.186	71.028	4.158	214.344	239.507	40.656	15.493	25.163	0.165243
	Ctrl2	177.156	184.146	77.844	70.854	6.99	204.924	237.047	50.076	17.953	32.123	0.217601
	Ctrl3	181.541	184.914	73.459	70.086	3.373	200.904	233.587	54.096	21.413	32.683	0.103204
	Ctrl4	177.758	186.56	77.242	68.44	8.802	204.494	232.143	50.506	22.857	27.649	0.318348
	Ctrl5	176.203	183.54	78.797	71.46	7.337	179.893	209.882	75.107	45.118	29.989	0.244656
DVL2 5B	BOS1	126.198	171.086	128.802	83.914	44.888	152.381	232.268	102.619	22.732	79.887	0.561894
	BOS2	176.728	177.978	78.272	77.022	1.25	169.039	237.759	85.961	17.241	68.72	0.0181898
	BOS3	172.922	174.868	82.078	80.132	1.946	159.424	237.014	95.576	17.986	77.59	0.0250806
	BOS4	129.361	167.628	125.639	87.372	38.267	138.783	234.655	116.217	20.345	95.872	0.399147
	BOS5	135.768	167.626	119.232	87.374	31.858	152.739	232.586	102.261	22.414	79.847	0.398988
	Ctrl1	167.626	168.158	87.374	86.842	0.532	163.344	231.679	91.656	23.321	68.335	0.00778518
	Ctrl2	162.927	167.376	92.073	87.624	4.449	141.105	229.911	113.895	25.089	88.806	0.050098
	Ctrl3	171.372	172.67	83.628	82.33	1.298	134.359	224.745	120.641	30.255	90.386	0.0143606
	Ctrl4	167.607	176.298	87.393	78.702	8.691	130.357	217.734	124.643	37.266	87.377	0.0994655
	Ctrl5	170.126	178.118	84.874	76.882	7.992	139.13	213.349	115.87	41.651	74.219	0.107681
DVL3 5B	BOS1	159.478	175.096	95.522	79.904	15.618	198.608	234.257	56.392	20.743	35.649	0.438105
	BOS2	173.02	186.172	81.98	68.828	13.152	205.595	240.041	49.405	14.959	34.446	0.381815
	BOS3	182.612	187.843	72.388	67.157	5.231	214.688	240.209	40.312	14.791	25.521	0.204968
	BOS4	164.645	188.351	90.355	66.649	23.706	203.107	238.389	51.893	16.611	35.282	0.671901
	BOS5	167.086	184.721	87.914	70.279	17.635	206.309	238.476	48.691	16.524	32.167	0.548233
	Ctrl1	176.728	185.557	78.272	69.443	8.829	214.344	239.507	40.656	15.493	25.163	0.350872
	Ctrl2	175.134	185.087	79.866	69.913	9.953	204.924	237.047	50.076	17.953	32.123	0.30984
	Ctrl3	181.61	182.427	73.39	72.573	0.817	200.904	233.587	54.096	21.413	32.683	0.0249977
	Ctrl4	173.155	179.395	81.845	75.605	6.24	204.494	232.143	50.506	22.857	27.649	0.225686
	Ctrl5	169.799	185.894	85.201	69.106	16.095	179.893	209.882	75.107	45.118	29.989	0.536697
VANGL2 (21492-1-AP) S16A	BOS1	162.409	183.624	92.591	71.376	21.215	200.417	227.875	54.583	27.125	27.458	0.772635
	BOS2	164.011	181.997	90.989	73.003	17.986	210.545	233.024	44.455	21.976	22.479	0.800125
	BOS3	162.692	181.684	92.308	73.316	18.992	214.722	234.235	40.278	20.765	19.513	0.9733
	BOS4	153.392	178.701	101.608	76.299	25.309	206.828	229.205	48.172	25.795	22.377	1.13103
	BOS5	164.108	175.841	90.892	79.159	11.733	222.791	237.359	32.209	17.641	14.568	0.805395
	Ctrl1	154.709	170.071	100.291	84.929	15.362	221.911	237.021	33.089	17.979	15.11	1.01668
	Ctrl2	148.625	171.858	106.375	83.142	23.233	213.9	232.681	41.1	22.319	18.781	1.23705
	Ctrl3	149.693	169.428	105.307	85.572	19.735	203.529	224.33	51.471	30.67	20.801	0.948752
	Ctrl4	151.226	170.349	103.774	84.651	19.123	185.212	216.563	69.788	38.437	31.351	0.609965
	Ctrl5	146.226	166.714	108.774	88.286	20.488	163.711	201.578	91.289	53.422	37.867	0.541052
B-CAT (CAT-15) S16A	BOS1	162.806	208.806	92.194	46.194	46	224.432	241.001	30.568	13.999	16.569	2.77627
	BOS2	140.471	209.391	114.529	45.609	68.92	230.611	242.886	24.389	12.114	12.275	5.61466
	BOS3	134.606	210.96	120.394	44.04	76.354	232.239	243.201	22.761	11.799	10.962	6.96533
	BOS4	143.496	210.386	111.504	44.614	66.89	226.51	241.867	28.49	13.133	15.357	4.35567
	BOS5	165.381	210.743	89.619	44.257	45.362	237.118	244.756	17.882	10.244	7.638	5.93899
	Ctrl1	148.519	210.144	106.481	44.856	61.625	236.347	244.485	18.653	10.515	8.138	7.5725
	Ctrl2	136.512	210.302	118.488	44.698	73.79	231.426	242.139	23.574	12.861	10.713	6.88789
	Ctrl3	131.345	211.205	123.655	43.795	79.86	225.71	238.122	29.29	16.878	12.412	6.4341
	Ctrl4	148.039	211.994	106.961	43.006	63.955	217.593	232.878	37.407	22.122	15.285	4.18417
	Ctrl5	147.235	210.143	107.765	44.857	62.908	197.13	223.37	57.87	31.63	26.24	2.39741
AXIN1 S16B	BOS1	149.25	153.295	105.75	101.705	4.045	164.984	234.008	90.016	20.992	69.024	0.0586028
	BOS2	151.092	153.442	103.908	101.558	2.35	181.36	236.705	73.64	18.295	55.345	0.0424609
	BOS3	150.144	153.375	104.856	101.625	3.231	171.725	235.621	83.275	19.379	63.896	0.0505665
	Ctrl1	153.502	155.591	101.498	99.409	2.089	171.707	233.004	83.293	21.996	61.297	0.03408
	Ctrl2	154.985	156.195	100.015	98.805	1.21	194.263	239.766	60.737	15.234	45.503	0.0265917
AXIN2 S16B	BOS1	228.518	241.598	26.482	13.402	13.08	192.943	210.449	62.057	44.551	17.506	0.747172
	BOS2	145.919	241.207	109.081	13.793	95.288	194.396	221.798	60.604	33.202	27.402	3.47741
	BOS3	156.971	240.78	98.029	14.22	83.809	193.672	220.847	61.328	34.153	27.175	3.08405
	Ctrl1	217.298	241.833	37.702	13.167	24.535	178.312	214.41	76.688	40.59	36.098	0.679678
	Ctrl2	197.188	241.009	57.812	13.991	43.821	167.765	213.288	87.235	41.712	45.523	0.962612
DVL2 S16B	BOS1	139.163	233.565	115.837	21.435	94.402	131.076	203.975	123.924	51.025	72.899	1.29497
	BOS2	187.092	241.003	67.908	13.997	53.911	138.34	202.553	116.66	52.447	64.213	0.839565
	BOS3	148.883	232.705	106.117	22.295	83.822	121.109	204.757	133.891	50.243	83.648	1.00208
	Ctrl1	194.803	237.446	60.197	17.554	42.643	126.42	206.81	128.58	48.19	80.39	0.530452
	Ctrl2	198.142	239.09	56.858	15.91	40.948	140.522	221.681	114.478	33.319	81.159	0.50454
DVL3 S16B	BOS1	184.256	223.034	70.744	31.966	38.778	151.12	242.858	103.88	12.142	91.738	0.422704
	BOS2	195.859	223.22	59.141	31.78	27.361	168.131	244.109	86.869	10.891	75.978	0.360117
	BOS3	181.038	221.541	73.962	33.459	40.503	150.32	244.35	104.68	10.65	94.03	0.430746
	Ctrl1	197.644	219.287	57.356	35.713	21.643	152.429	244.445	102.571	10.555	92.016	0.235209
	Ctrl2	201.564	220.377	53.436	34.623	18.813	184.5	244.633	70.5	10.367	60.133	0.312857

## Sheet: Table S8 Fibro RNAseq STAR
Sample	Disease	total_reads	avg_input_read_length	uniquely_mapped	uniquely_mapped_percent	avg_mapped_read_length	mismatch_rate	multimapped	multimapped_percent	multimapped_toomany	multimapped_toomany_percent	unmapped_mismatches_percent	unmapped_tooshort_percent	unmapped_other_percent
Pt4	BOS	55616284	225	48524007	87.25	226.53	0.21	3995785	7.18	87107	0.16	0	5.02	0.39
Ctrl2	Control	64529081	254	58314413	90.37	254.97	0.24	3920579	6.08	74936	0.12	0	3.3	0.13
Pt2	BOS	79040812	238	70902340	89.7	238.52	0.22	5118046	6.48	131458	0.17	0	3.53	0.13
Ctrl3	Control	51021928	242	46470026	91.08	242.27	0.22	2608600	5.11	43686	0.09	0	3.61	0.12
Ctrl4	Control	50372413	236	45073752	89.48	235.62	0.23	2743186	5.45	58002	0.12	0	4.81	0.15
Pt9	BOS	53813816	245	48008525	89.21	244.42	0.23	2598565	4.83	61338	0.11	0	5.67	0.18
Ctrl5	Control	48980920	238	43136896	88.07	237.55	0.24	2603083	5.31	48437	0.1	0	6.3	0.22
Pt15	BOS	45071335	240	40305754	89.43	239.58	0.22	2041092	4.53	52948	0.12	0	5.76	0.17
Ctrl6	Control	63203382	236	56942334	90.09	236.6	0.22	3522850	5.57	164084	0.26	0	3.93	0.14
Pt14	BOS	47011621	256	42176521	89.72	255.13	0.24	2406536	5.12	51907	0.11	0	4.97	0.09
Pt6	BOS	68598159	267	62603649	91.26	265.93	0.23	2731079	3.98	42717	0.06	0	4.61	0.08
Ctrl8	Control	52753870	256	47967632	90.93	256.57	0.23	2911466	5.52	43104	0.08	0	3.37	0.1
Ctrl9	Control	50072587	247	44972583	89.81	246.09	0.23	2406311	4.81	35293	0.07	0	5.24	0.07
Pt12	BOS	53387709	255	47542411	89.05	254.86	0.24	2185731	4.09	38411	0.07	0	6.17	0.61
All		5.59624e+07	245.357	5.02101e+07	89.675	245.331	0.228571	2.98521e+06	5.29	66673.4	0.117143	0	4.735	0.184286
BOS		5.75057e+07	246.571	51437601	89.3743	246.424	0.227143	3.01098e+06	5.17286	66555.1	0.114286	0	5.10429	0.235714
Ctrl		5.44192e+07	244.143	4.89825e+07	89.9757	244.239	0.23	2.95944e+06	5.40714	66791.7	0.12	0	4.36571	0.132857

## Sheet: Table S9 Blood RNAseq STAR
Sample	Disease	total_reads	avg_input_read_length	uniquely_mapped	uniquely_mapped_percent	avg_mapped_read_length	mismatch_rate	multimapped	multimapped_percent	multimapped_toomany	multimapped_toomany_percent	unmapped_mismatches_percent	unmapped_tooshort_percent	unmapped_other_percent
Pt13	BOS	77839898	244	62724760	80.58	248.23	0.25	9189313	11.81	1792348	2.3	0	3.77	1.54
Ctrl7	Control	58214653	255	50378014	86.54	257.01	0.27	4850554	8.33	644281	1.11	0	3.34	0.68
Pt6	BOS	49693573	266	46058131	92.68	265.86	0.27	2087828	4.2	65120	0.13	0	2.68	0.31
Ctrl9	Control	44929637	249	41637294	92.67	248.53	0.26	1968877	4.38	98729	0.22	0	2.5	0.22
Pt12	BOS	49157502	268	41599841	84.63	266.21	0.29	1930083	3.93	66423	0.14	0	10.96	0.36
Ctrl11	Control	42498750	242	36425987	85.71	244.41	0.24	4021884	9.46	678053	1.6	0	2.57	0.66
Pt8	BOS	32482493	255	26997571	83.11	258.14	0.24	3659337	11.27	593524	1.83	0	2.81	0.98
Ctrl12	Control	58892754	259	51637394	87.68	260.57	0.26	4480772	7.61	519445	0.88	0	3.11	0.72
Ctrl13	Control	38355623	271	34712636	90.5	270.95	0.27	1972715	5.14	210681	0.55	0	3.39	0.42
Ctrl14	Control	48658756	270	43659159	89.73	270.86	0.26	3194373	6.56	364273	0.75	0	2.49	0.48
Pt18	BOS	51686386	272	44946364	86.96	273.74	0.27	4654280	9	543363	1.05	0	2.47	0.51
Ctrl15	Control	42051819	274	37972700	90.3	274.95	0.27	2414965	5.74	234521	0.56	0	2.99	0.41
Pt7	BOS	52215715	271	47601549	91.16	271.36	0.27	2628497	5.03	308323	0.59	0	2.77	0.44
Ctrl16	Control	49486769	269	43448341	87.8	269.89	0.27	3383229	6.84	415773	0.84	0	3.82	0.7
Ctrl17	Control	56951364	267	50410433	88.51	267.71	0.26	3276988	5.75	372167	0.65	0	4.48	0.6
Ctrl18	Control	79207678	260	70338876	88.8	261.02	0.27	4953130	6.25	633246	0.8	0	3.41	0.73
Pt17	BOS	49521816	272	44320873	89.5	272.55	0.26	3291871	6.65	281423	0.57	0	2.81	0.48
Ctrl19	Control	48399950	273	41859247	86.49	274.97	0.28	4382421	9.05	493375	1.02	0	2.78	0.66
Pt11	BOS	41412797	269	34862994	84.18	271.35	0.26	4063588	9.81	448900	1.08	0	4.02	0.9
All		5.11399e+07	263.474	4.48206e+07	87.7647	264.648	0.264211	3.70551e+06	7.20053	461261	0.877368	0	3.53526	0.621053
BOS		5.05013e+07	264.625	4.3639e+07	86.6	265.93	0.26375	3.9381e+06	7.7125	512428	0.96125	0	4.03625	0.69
Ctrl		5.16043e+07	262.636	4.568e+07	88.6118	263.715	0.264545	3.53636e+06	6.82818	424049	0.816364	0	3.17091	0.570909

## Sheet: Table S10 Allele Ratio
Pt#	Sample Type	Truncation AA	Sex	Age	Sample Type	Normal Allele	Mutated Allele	Other Mutation	Normal Percent	Mutated Percent
Pt2	Fibroblast	404	F	9	Fibro	8	2	0	0.8	0.2
Pt4	Fibroblast	642	M	8	Fibro	0	2	0	0	1
Pt6	Fibroblast	672	F	15	Fibro	53	31	0	0.630952	0.369048
Pt9	Fibroblast	826	F	3	Fibro	113	85	19 G->A	0.570707	0.429293
Pt12	Fibroblast	965	F	10	Fibro	115	82	0	0.583756	0.416244
Pt14	Fibroblast	994	F	5	Fibro	23	18	1 C->A	0.560976	0.439024
Pt15	Fibroblast	1026	F	7	Fibro	63	29	2 G->A	0.684783	0.315217
Pt6	Blood	672	F	15	Blood	0	27	0	0	1
Pt7	Blood	772	F	29	Blood	19	25	0	0.431818	0.568182
Pt8	Blood	807	M	15	Blood	62	38	0	0.62	0.38
Pt11	Blood	937	F	9	Blood	18	22	0	0.45	0.55
Pt12	Blood	965	F	10	Blood	22	6	0	0.785714	0.214286
Pt13	Blood	974	M	7	Blood	15	24	0	0.384615	0.615385
Pt17	Blood	1354	M	12	Blood	5	1	0	0.833333	0.166667
Pt18	Blood	1415	M	4	Blood	68	71	0	0.489209	0.510791

[truncated: 16 more sheets: Table S11 Fibro DEG, Table S12 Blood DEG, Table S13 Blood GO, Table S14 Fibro GO, Table S15 ATAC QC, Table S16 ATAC sigpeaks, Table S17 ATAC Gene List, Table S18 ATAC GO, Table S19 ATAC HOMER, Table S20 RNAF ATAC Overlap, Table S21 DNAm Blood, Table S22 DNAm Blood Gene List, Table S23 DNAm x RNAB, Table S24 DNAm Fibro, Table S25 DNAm RNAB GO, Table S26 Wnt Genes]
